# Supplementary material for: Combining NGN2 Programming with Developmental Patterning Generates Human Excitatory Neurons with NMDAR-Mediated Synaptic Transmission
Source: Cell Rep. Author manuscript; Available in PMC 2018 Jun 15. (PMC6003669; doi:10.1016/j.celrep.2018.04.066)
Supplement: 2 [file NIHMS972486-supplement-2.xlsx]

## Sheet: Chip1
Table S2. Fluidigm probes. Related to Figure 1.
Chip1: "Stem cell to neurons"
Gene name	Common name	Gene Category
ACTB	ACTB	Normalization control
GAPDH	GAPDH	Normalization control
RPS18	RPS18	Normalization control
eGFP	eGFP	Normalization control
Oct4	POU5F1	Pluripotency
Nanog	Nanog	Pluripotency
Sox2	Sox2	Pluripotency
Mki67	Mki67	Progenitors
MSI1	MSI1	Progenitors
Pax6	Pax6	Progenitors
Tbr2	EOMES	Progenitors
NeuroD1	NeuroD1	Progenitors
Emx1	Emx1	Progenitors
coup-TF1	NR2F1	Progenitors
Fgf8	Fgf8	Progenitors
FoxG1	FoxG1	Progenitors
Tis21	BTG2	Progenitors
Ngn2	NEUROG2	Progenitors
Emx2	Emx2	Progenitors
Otx2	Otx2	Progenitors
Hes1	Hes1	Progenitors
Sox1	Sox1	Progenitors
FGFR1	FGFR1	Progenitors
FGFR2	FGFR2	Progenitors
FGFR3	FGFR3	Progenitors
Sox10	Sox10	Progenitors
p75/ Ngfr	NGFR	Progenitors
HNK1	B3GAT1	Progenitors
Zic1	Zic1	Progenitors
Reelin	RELN	Progenitors
Otx1	Otx1	Progenitors
ROR2	ROR2	Progenitors
Gli1	Gli1	Progenitors
Gli3	Gli3	Progenitors
foxo1	foxo1	Progenitors
Six3	Six3	Progenitors
En1	En1	Progenitors
Irx1	Irx1	Progenitors
Irx3	Irx3	Progenitors
Dlx1	Dlx1	Inhibitory
Dlx5	Dlx5	Inhibitory
Lhx8	Lhx8	Inhibitory
Lhx6	Lhx6	Inhibitory
Islet1	ISL1	Inhibitory
Npas1	PASD5, MOP5	Inhibitory
Ebf1	Ebf1	Inhibitory
Nkx2.1	Nkx2-1	Inhibitory
Nkx6.2	NKX6-2	Inhibitory
Nkx2.2	NKX2-2	Inhibitory
Ascl1	Ascl1	Inhibitory
PDGFRa	PDGFRa	Glia
s100B	s100B	Glia
olig2	olig2	Glia
GFAP	GFAP	Glia
GSX2	GSX2	Glia
ALDH1l1	ALDH1l1	Glia
NG2	CSPG4	Glia
Nestin	Nes	Pan neuronal
NCAN	NCAN	Pan neuronal
DCX	DCX	Pan neuronal
NeuN	RBFOX3	Pan Neuronal
Synapsin1	SYN1	Pan Neuronal
Map2	Map2	Pan Neuronal
Tuj1	TUBB3	Pan Neuronal
NCAM1	NCAM1	Pan Neuronal
Mapt/Tau	MAPT	Pan Neuronal
Fezf2	Fezf2	Deep Cortical Neurons
Tbr1	Tbr1	Deep Cortical Neurons
Tle4	Tle4	Deep Cortical Neurons
Foxp2	Foxp2	Deep Cortical Neurons
Darpp32	PPP1R1B	Deep Cortical Neurons
Sema3e	Sema3e	Deep Cortical Neurons
RorB	RorB	Deep Cortical Neurons
Ctip2	BCL11B	Deep Cortical Neurons
Bhlhb5	Bhlhb5	Deep Cortical Neurons
Sox5	Sox5	Deep Cortical Neurons
Synaptotagmin9	SYT9	Deep Cortical Neurons
Neto1	Neto1	Deep Cortical Neurons
NetrinG1	NTNG1	Deep Cortical Neurons
Er81	ETV1	Deep Cortical Neurons
Cav1	Cav1	Superficial Cortical Neurons
Frmd4b	Frmd4b	Superficial Cortical Neurons
Nnmt	Nnmt	Superficial Cortical Neurons
Brn2	POU3F2	Superficial Cortical Neurons
Brn1	POU3F3	Superficial Cortical Neurons
Cux1	Cux1	Superficial Cortical Neurons
Cux2	Cux2	Superficial Cortical Neurons
Tle1	Tle1	Superficial Cortical Neurons
Lmo4	Lmo4	Superficial Cortical Neurons
Limch1	Limch1	Superficial Cortical Neurons
Inhba	Inhba	Superficial Cortical Neurons
Svet1	Unc5d	Superficial Cortical Neurons
Dtx4	Dtx4	Superficial Cortical Neurons
Gpr6	Gpr6	Superficial Cortical Neurons
Satb2	Satb2	Superficial Cortical Neurons
Hspb3	Hspb3	Superficial Cortical Neurons

## Sheet: Chip2
Chip2: "Neuronal subtypes and synaptic markers"
Gene name	Common name	Gene Category
ACTB	ACTB	Normalization control
GAPDH	GAPDH	Normalization control
RPS18	RPS18	Normalization control
eGFP	eGFP	Normalization control
Pax6	Pax6	Progenitor
Tbr2	EOMES	Progenitor
coup-TF1	NR2F1	Progenitor
FoxG1	FoxG1	Progenitor
Tis21	BTG2	Progenitor
Ngn2	NEUROG2	Progenitor
Otx2	Otx2	Progenitor
Ascl1	Ascl1	Progenitor
Lhx6	Lhx6	Progenitor
six3	six3	Progenitor
Nestin	Nes	Pan Neuronal
DCX	DCX	Pan Neuronal
NeuN	RBFOX3	Pan Neuronal
Synapsin1	SYN1	Pan Neuronal
Map2	Map2	Pan Neuronal
SMI32	SMI32	Pan Neuronal
NCAM1	NCAM1	Pan Neuronal
Tau	MAPT	Pan Neuronal
PDGFRa	PDGFRa	Glia
olig2	olig2	Glia
GFAP	GFAP	Glia
MBP	MBP	Glia
GLAST	SLC1A3	Glia
C1qa	C1qa	Glia
CD11b	ITGAM	Glia
PV	PVALB	Interneuron
SST	SST	Interneuron
Calbindin	calb1	Interneuron
5HTR3A	HTR3A	Interneuron
Fezf2	Fezf2	Deep Cortical Neurons
Tbr1	Tbr1	Deep Cortical Neurons
Tle4	Tle4	Deep Cortical Neurons
Foxp2	Foxp2	Deep Cortical Neurons
Darpp32	PPP1R1B	Deep Cortical Neurons
RorB	RorB	Deep Cortical Neurons
Ctip2	BCL11B	Deep Cortical Neurons
Er81	ETV1	Deep Cortical Neurons
Robo I	Robo I	Deep Cortical Neurons
Bhlhb5	Bhlhb5	Deep Cortical Neurons
PCP4	PCP4	Deep Cortical Neurons
Cntn6	Cntn6	Deep Cortical Neurons
Daf1	BMPR2	Deep Cortical Neurons
Sox5	Sox5	Deep Cortical Neurons
Synaptotagmin9	SYT9	Deep Cortical Neurons
Neto1	Neto1	Deep Cortical Neurons
NetrinG1	NTNG1	Deep Cortical Neurons
DIAPH3	Diaph3	Deep Cortical Neurons
Brn2	POU3F2	Superficial Cortical Neurons
Brn1	POU3F3	Superficial Cortical Neurons
Fzd1	Fzd1	Superficial Cortical Neurons
Cux1	Cux1	Superficial Cortical Neurons
Cux2	Cux2	Superficial Cortical Neurons
Tle1	Tle1	Superficial Cortical Neurons
Tle3	Tle3	Superficial Cortical Neurons
Lmo4	Lmo4	Superficial Cortical Neurons
Dkk3	Dkk3	Superficial Cortical Neurons
Limch1	Limch1	Superficial Cortical Neurons
Dtx4	Dtx4	Superficial Cortical Neurons
Gpr6	Gpr6	Superficial Cortical Neurons
Satb2	Satb2	Superficial Cortical Neurons
Hspb3	Hspb3	Superficial Cortical Neurons
Cpne4	Cpne4	Superficial Cortical Neurons
Tmtc4	Tmtc4	Superficial Cortical Neurons
Nectin-3	PVRL3	Superficial Cortical Neurons
Cav1	Cav1	Superficial Cortical Neurons
Gm879	Shisa6	Superficial Cortical Neurons
Frmd4b	Frmd4b	Superficial Cortical Neurons
Nnmt	Nnmt	Superficial Cortical Neurons
EphA3	EphA3	Superficial Cortical Neurons
NRG1	NRG1	Synaptic markers
ERBB4	ERBB4	Synaptic markers
PSD95	DLG4	Synaptic markers
Vglut1	SLC17A7	Synaptic markers
Vglut2	SLC17A6	Synaptic markers
Vglut3	SLC17A8	Synaptic markers
CamkIIa	CAMK2A	Synaptic markers
GAD67	GAD1	Synaptic markers
VGAT	SLC32A1	Synaptic markers
Gephyrin	GPHN	Synaptic markers
GluR1	GRIA1	Synaptic markers
GluR2	GRIA2	Synaptic markers
GluR3	GRIA3	Synaptic markers
GluR4	GRIA4	Synaptic markers
GLuR5	GRIK1	Synaptic markers
Grik2	GRIK2	Synaptic markers
Grik3	GRIK3	Synaptic markers
NR1	GRIN1	Synaptic markers
NR2a	GRIN2a	Synaptic markers
NR2b	GRIN2b	Synaptic markers
DISC1	DISC1	Synaptic markers
ARG3.1	ARC	Synaptic markers
NURR1	NR4A2	other

## Sheet: Chip1 and Chip2
Chip1: "Stem cell to neurons"
Gene name	Common name	Gene Category
ACTB	ACTB	Normalization control
GAPDH	GAPDH	Normalization control
RPS18	RPS18	Normalization control
eGFP	eGFP	Normalization control
Oct4	POU5F1	Pluripotency
Nanog	Nanog	Pluripotency
Sox2	Sox2	Pluripotency
Mki67	Mki67	Progenitors
MSI1	MSI1	Progenitors
Pax6	Pax6	Progenitors
Tbr2	EOMES	Progenitors
NeuroD1	NeuroD1	Progenitors
Emx1	Emx1	Progenitors
coup-TF1	NR2F1	Progenitors
Fgf8	Fgf8	Progenitors
FoxG1	FoxG1	Progenitors
Tis21	BTG2	Progenitors
Ngn2	NEUROG2	Progenitors
Emx2	Emx2	Progenitors
Otx2	Otx2	Progenitors
Hes1	Hes1	Progenitors
Sox1	Sox1	Progenitors
FGFR1	FGFR1	Progenitors
FGFR2	FGFR2	Progenitors
FGFR3	FGFR3	Progenitors
Sox10	Sox10	Progenitors
p75/ Ngfr	NGFR	Progenitors
HNK1	B3GAT1	Progenitors
Zic1	Zic1	Progenitors
Reelin	RELN	Progenitors
Otx1	Otx1	Progenitors
ROR2	ROR2	Progenitors
Gli1	Gli1	Progenitors
Gli3	Gli3	Progenitors
foxo1	foxo1	Progenitors
Six3	Six3	Progenitors
En1	En1	Progenitors
Irx1	Irx1	Progenitors
Irx3	Irx3	Progenitors
Dlx1	Dlx1	Inhibitory
Dlx5	Dlx5	Inhibitory
Lhx8	Lhx8	Inhibitory
Lhx6	Lhx6	Inhibitory
Islet1	ISL1	Inhibitory
Npas1	PASD5, MOP5	Inhibitory
Ebf1	Ebf1	Inhibitory
Nkx2.1	Nkx2-1	Inhibitory
Nkx6.2	NKX6-2	Inhibitory
Nkx2.2	NKX2-2	Inhibitory
Ascl1	Ascl1	Inhibitory
PDGFRa	PDGFRa	Glia
s100B	s100B	Glia
olig2	olig2	Glia
GFAP	GFAP	Glia
GSX2	GSX2	Glia
ALDH1l1	ALDH1l1	Glia
NG2	CSPG4	Glia
Nestin	Nes	Pan neuronal
NCAN	NCAN	Pan neuronal
DCX	DCX	Pan neuronal
NeuN	RBFOX3	Pan Neuronal
Synapsin1	SYN1	Pan Neuronal
Map2	Map2	Pan Neuronal
Tuj1	TUBB3	Pan Neuronal
NCAM1	NCAM1	Pan Neuronal
Mapt/Tau	MAPT	Pan Neuronal
Fezf2	Fezf2	Deep Cortical Neurons
Tbr1	Tbr1	Deep Cortical Neurons
Tle4	Tle4	Deep Cortical Neurons
Foxp2	Foxp2	Deep Cortical Neurons
Darpp32	PPP1R1B	Deep Cortical Neurons
Sema3e	Sema3e	Deep Cortical Neurons
RorB	RorB	Deep Cortical Neurons
Ctip2	BCL11B	Deep Cortical Neurons
Bhlhb5	Bhlhb5	Deep Cortical Neurons
Sox5	Sox5	Deep Cortical Neurons
Synaptotagmin9	SYT9	Deep Cortical Neurons
Neto1	Neto1	Deep Cortical Neurons
NetrinG1	NTNG1	Deep Cortical Neurons
Er81	ETV1	Deep Cortical Neurons
Cav1	Cav1	Superficial Cortical Neurons
Frmd4b	Frmd4b	Superficial Cortical Neurons
Nnmt	Nnmt	Superficial Cortical Neurons
Brn2	POU3F2	Superficial Cortical Neurons
Brn1	POU3F3	Superficial Cortical Neurons
Cux1	Cux1	Superficial Cortical Neurons
Cux2	Cux2	Superficial Cortical Neurons
Tle1	Tle1	Superficial Cortical Neurons
Lmo4	Lmo4	Superficial Cortical Neurons
Limch1	Limch1	Superficial Cortical Neurons
Inhba	Inhba	Superficial Cortical Neurons
Svet1	Unc5d	Superficial Cortical Neurons
Dtx4	Dtx4	Superficial Cortical Neurons
Gpr6	Gpr6	Superficial Cortical Neurons
Satb2	Satb2	Superficial Cortical Neurons
Hspb3	Hspb3	Superficial Cortical Neurons
Chip2: "Neuronal subtypes and synaptic markers"
Gene name	Common name	Gene Category
ACTB	ACTB	Normalization control
GAPDH	GAPDH	Normalization control
RPS18	RPS18	Normalization control
eGFP	eGFP	Normalization control
Pax6	Pax6	Progenitor
Tbr2	EOMES	Progenitor
coup-TF1	NR2F1	Progenitor
FoxG1	FoxG1	Progenitor
Tis21	BTG2	Progenitor
Ngn2	NEUROG2	Progenitor
Otx2	Otx2	Progenitor
Ascl1	Ascl1	Progenitor
Lhx6	Lhx6	Progenitor
six3	six3	Progenitor
Nestin	Nes	Pan Neuronal
DCX	DCX	Pan Neuronal
NeuN	RBFOX3	Pan Neuronal
Synapsin1	SYN1	Pan Neuronal
Map2	Map2	Pan Neuronal
SMI32	SMI32	Pan Neuronal
NCAM1	NCAM1	Pan Neuronal
Tau	MAPT	Pan Neuronal
PDGFRa	PDGFRa	Glia
olig2	olig2	Glia
GFAP	GFAP	Glia
MBP	MBP	Glia
GLAST	SLC1A3	Glia
C1qa	C1qa	Glia
CD11b	ITGAM	Glia
PV	PVALB	Interneuron
SST	SST	Interneuron
Calbindin	calb1	Interneuron
5HTR3A	HTR3A	Interneuron
Fezf2	Fezf2	Deep Cortical Neurons
Tbr1	Tbr1	Deep Cortical Neurons
Tle4	Tle4	Deep Cortical Neurons
Foxp2	Foxp2	Deep Cortical Neurons
Darpp32	PPP1R1B	Deep Cortical Neurons
RorB	RorB	Deep Cortical Neurons
Ctip2	BCL11B	Deep Cortical Neurons
Er81	ETV1	Deep Cortical Neurons
Robo I	Robo I	Deep Cortical Neurons
Bhlhb5	Bhlhb5	Deep Cortical Neurons
PCP4	PCP4	Deep Cortical Neurons
Cntn6	Cntn6	Deep Cortical Neurons
Daf1	BMPR2	Deep Cortical Neurons
Sox5	Sox5	Deep Cortical Neurons
Synaptotagmin9	SYT9	Deep Cortical Neurons
Neto1	Neto1	Deep Cortical Neurons
NetrinG1	NTNG1	Deep Cortical Neurons
DIAPH3	Diaph3	Deep Cortical Neurons
Brn2	POU3F2	Superficial Cortical Neurons
Brn1	POU3F3	Superficial Cortical Neurons
Fzd1	Fzd1	Superficial Cortical Neurons
Cux1	Cux1	Superficial Cortical Neurons
Cux2	Cux2	Superficial Cortical Neurons
Tle1	Tle1	Superficial Cortical Neurons
Tle3	Tle3	Superficial Cortical Neurons
Lmo4	Lmo4	Superficial Cortical Neurons
Dkk3	Dkk3	Superficial Cortical Neurons
Limch1	Limch1	Superficial Cortical Neurons
Dtx4	Dtx4	Superficial Cortical Neurons
Gpr6	Gpr6	Superficial Cortical Neurons
Satb2	Satb2	Superficial Cortical Neurons
Hspb3	Hspb3	Superficial Cortical Neurons
Cpne4	Cpne4	Superficial Cortical Neurons
Tmtc4	Tmtc4	Superficial Cortical Neurons
Nectin-3	PVRL3	Superficial Cortical Neurons
Cav1	Cav1	Superficial Cortical Neurons
Gm879	Shisa6	Superficial Cortical Neurons
Frmd4b	Frmd4b	Superficial Cortical Neurons
Nnmt	Nnmt	Superficial Cortical Neurons
EphA3	EphA3	Superficial Cortical Neurons
NRG1	NRG1	Synaptic markers
ERBB4	ERBB4	Synaptic markers
PSD95	DLG4	Synaptic markers
Vglut1	SLC17A7	Synaptic markers
Vglut2	SLC17A6	Synaptic markers
Vglut3	SLC17A8	Synaptic markers
CamkIIa	CAMK2A	Synaptic markers
GAD67	GAD1	Synaptic markers
VGAT	SLC32A1	Synaptic markers
Gephyrin	GPHN	Synaptic markers
GluR1	GRIA1	Synaptic markers
GluR2	GRIA2	Synaptic markers
GluR3	GRIA3	Synaptic markers
GluR4	GRIA4	Synaptic markers
GLuR5	GRIK1	Synaptic markers
Grik2	GRIK2	Synaptic markers
Grik3	GRIK3	Synaptic markers
NR1	GRIN1	Synaptic markers
NR2a	GRIN2a	Synaptic markers
NR2b	GRIN2b	Synaptic markers
DISC1	DISC1	Synaptic markers
ARG3.1	ARC	Synaptic markers
NURR1	NR4A2	other
